# Supplementary material for: Computer-Assisted Intraoperative Navigation in Pediatric Head and Neck Surgical Oncology: A Single-Center Case Series and Scoping Review of the Literature
Source: Cancers (Basel). 2026 Jan 1;18(1):154. doi: 10.3390/cancers18010154 (PMC12785002; doi:10.3390/cancers18010154)
Supplement: Supplementary file 1 [file cancers-18-00154-s001.zip]

Archive with 1 entries (1 files):
- Intraoperative navigation Search strategy.pdf
